# Supplementary material for: Longitudinal survey on the distribution of Biomphalaria sudanica and B. choanomophala in Mwanza region, on the shores of Lake Victoria, Tanzania: implications for schistosomiasis transmission and control
Source: Parasit Vectors. 2017 Jun 28;10:316. doi: 10.1186/s13071-017-2252-z (PMC5490224; doi:10.1186/s13071-017-2252-z)
Supplement: Additional file 1: Table S1. — Negative Binomial GLMMs for B. sudanica abundance showing coefficient effects estimates and confidence intervals (CI) for the following explanatory variables: monthly temperature, water levels at sites, water properties (water temperature & pH), and accumulative precipitation. Table S2. Zero-inflated negative binomial GLMM for B. choanomphala abundance showing coefficient effects estimates and confidence intervals (CI) for the following explanatory variables: monthly temperature, accumulative precipitation and districts. Table S3. Hurdle models: truncated quasi-Poisson binomial for B. choanomphala abundance and binomial for B. choanomphala presence/absence with coefficient effects estimates and confidence intervals (CI) for the following explanatory variables: monthly temperature, accumulative precipitation and longitude and latitude coordinates. Table S4. Zero-inflated negative binomial GLMM for shedding Biomphalaria abundance and binomial model for presence/absence of shedding Biomphalaria with coefficient effects estimates and confidence intervals (CI) for the following explanatory variables: B. sudanica abundance, B. choanomphala abundance, monthly temperature, accumulative precipitation, presence/absence of human water-based activities (bathing, washing, water collecting), presence/absence of farming activities, presence/absence of other molluscs (other snails and bivalves), year of collection and an interaction term between average temperature and accumulative precipitation. In all tables the symbol * indicates a statistically significant effect of the coefficient estimate (P < 0.05) (XLSX 22 kb) [file 13071_2017_2252_MOESM1_ESM.xlsx]

## Sheet: B.sudanic Table S1
Table S1: Negative Binomial GLMMs for B. sudanica abundance							Explanatory variable	Description
Model 1 - Average temp & Water Level							Avtemp	Average monthly temperature
AIC	3709.5						WLNormal	Normal water level at site
Neg Log-likelihood	-1847.76						WLLow	Low water level at site
Neg Binom (Std.error)	1.4666 (0.1195)						pHs	pH
Number of observations	331						Precip4WT	4 weeks accumulative precipitation
Random effect	Number	Variance (StdDev)					Avtemp*Precip4WT	Interaction between Avtemp*Precip4WT
survey	15	0.039 (0.197)					(All water levels are compared to flooded water level at site of collection)
site	26	0.039 (0.197)
Variable	Estimate	Standard Error	Z-value	P-value	95% Confidence Intervals
(Intercept)	4.234	0.152	27.93	<2e-16*
Avtemp	-0.134	0.069	-1.92	0.055	(-0.271 / 0.003)
WLLow	0.339	0.189	1.79	0.073	(-0.032 / 0.710)
WLNormal	0.405	0.152	2.66	0.008*	(0.107 / 0.704)
Model 2 -Average temp, Precip 4Weeks, Water chemistry & GPS
AIC	3718.3
Neg Log-likelihood	-1847.2
Neg Binom (Std.error)	1.450(0.116)
Number of observations	331
Random effect	Number	Variance (StdDev)
survey	15	0.019 (0.140)
site	26	0.032 (0.178)
Variable	Estimate	Standard Error	Z-value	P-value	95% Confidence Intervals
(Intercept)	-4.933	6.73	-0.73	0.4636
Avtemp	-0.193	0.067	-2.88	0.0039*	(-0.324 / -0.062)
Precip4WT	-0.143	0.064	-2.21	0.0272*	(-0.271 / -0.016)
pHs	-0.058	0.056	-1.03	0.3011	(-0.167 / 0.052)
WTemp	0.002	0.055	0.04	0.9682	(-0.111 /0.110)
TDS	0.006	0.0568	0.11	0.9096	(-0.104 /0.117)
latitude	-0.989	0.624	-1.58	0.1132	(-2.212 /0.235)
longitude	0.213	0.177	1.2	0.2285	(-0.134 /0.561)
Avtemp:Precip4WT	-0.166	0.076	-2.18	0.0294*	(-0.314 / -0.017)

## Sheet: B.choanomphala Table S2&S3
Table S2: Zero-inflated negative binomial GLMM for B. choanomphala abundance							Explanatory variable	Description
Zero-inflated Model - Average Temp, Precip 4Weeks & District							Avtemp	Average monthly temperature
AIC	1421.6						Precip4WT	4 weeks accumulative precipitation
Neg Log-likelihood	-699.8						Dmagu	Magu District
Neg Binom (Std.error)	0.545 (0.133)						Dmisungwi	Misungwi District
Zero-inflation (Std.error)	0.251 (0.067)						Dnyamagana	Nyamgana District
Number of observations	332						Dsengerema	Sengerema District
Random effect	Number	Variance (StdDev)					(Districts are all compared to Geita District)
survey	15	0.481 (0.693)
site	25	0.598 (0.773)
Variable	Estimate	Standard Error	Z-value	P-value	95% Confidence Intervals
(Intercept)	3.781	0.606	6.24	4.5e-10*
Avtemp	-1.101	0.243	-0.41	0.679	(-0.577/0.376)
Precip4WT	-0.433	0.212	-2.04	0.042*	(-0.859/-0.016)
DistrictMagu	-5.33	0.874	-6.1	1.1e-09*	(-7.043/-3.612)
DistrictMisungwi	-3.952	0.931	-4.25	2.2e-05*	(-5.776/-2.128)
DistrictNyamagana	-0.729	0.83	-0.88	0.38	(-2.356/0.898)
DistrictSengerema	-0.778	0.67	-1.16	0.246	(-2.092/0.535)
Table S3: Hurdle models: truncated quasi-Poisson binomial for B. choanomphala abundance and binomial for B. choanomphala presence/absence							Explanatory variable	Description
Zero-truncated Model - Avtemp, Precip4WT, latitude, & longitiude							Avtemp	Average monthly temperature
AIC	1187.5						Precip4WT	4 weeks accumulative precipitation
Neg Log-likelihood	-585.8						Latitude	Longitude coordinates
Neg Binom (Std.error)	71.70 (12.99)						Longitude	Latitude coordinates
Number of observations	123
Random effect	Number	Variance (StdDev)
survey	15	0.057 (0.239)
site	23	5.15e-07 (0.0007176)
Variable	Estimate	Standard Error	Z-value	P-value	95% Confidence Intervals
(Intercept)	40.958	8.059	5.08	3.7e-07*
Avtemp	-0.126	0.101	-1.25	0.211	(-0.324 / 0.0716)
Precip4WT	-0.281	0.108	-2.65	0.009*	(-0.492 / -0.070)
latitude	1.888	0.803	2.35	0.019*	(0.314 / 3.463)
longitude	-0.992	0.219	-4.52	6.1e-06*	(-1.422 / -0.562)
Binary Model - Avtemp, Precip4WT, latitude & longitude
AIC	282.4
Neg Log-likelihood	-134.2
Number of observations	232
Random effect	Number	Variance (StdDev)
survey	15	0.430 (0.655)
site	25	0.820 (0.905)
Variable	Estimate	Standard Error	Z-value	P-value	95% Confidence Intervals
(Intercept)	81.473	26.006	3.04	0.0023*
Avtemp	-0.137	0.248	-0.55	0.5795	(-0.623 / 0.348)
Precip4WT	0.17	0.228	0.74	0.4569	(-0.277 / 0.617)
latitude	-0.132	2.499	-0.05	0.9577	(-5.030 / 4.765)
longitude	-2.533	0.738	-3.43	0.0006*	(-3.979 / -1.086)

## Sheet: Shedding Biomps Table 4
Table 4: Zero-inflated negative binomial GLMM for shedding Biomphalaria abundance and binomial model for presence/absence of shedding Biomphalaria							Explanatory variable	Description
Zero-inflation Model - BS, BC, Avtemp, Precip4WT, Water activity, Farming, GPS, year							BS	B. sudanica abundance
AIC	686.1						BC	B. choanomphala abundance
Log-likelihood	-325.05						Avtemp	Average monthly temperature
Neg Binom (Std.error)	0.780 (0.435)						Precip4WT	4 weeks accumulative precipitation
Zero-inflation (Std.error)	0.241 (0.163)						WA1	water activity at site (1- present/ 0-absent, comparison with WA0)
Number of observations	208						Farm1	farming activity (1-present/0-absent, comparison with Farm0)
Random effect	Number	Variance (StdDev)					Mollusc1	other aquatic snails at site (1-present/0-absent, comparison with Mollusc0)
survey	15	4.311e-05 (0.0065)					latitude	Longitude coordinates
site	23	0.276 (0.526)					longitude	Latitude coordinates
Variable	Estimate	Standard Error	Z-value	P-value	95% Confidence Intervals		year2013	Year 2 2013
(Intercept)	-4.727	16.653	-0.28	0.776			year2014	Year 3 2014
BS	0.384	0.131	2.94	0.003*	(0.128 / 0.641)		year2015	Year 4 2015
BC	0.069	0.141	0.49	0.626	(-0.208 / 0.347)		Avtemp*Precip4WT	Interaction between Avtemp*Precip4WT
Avtemp	0.228	0.158	1.44	0.149	(-0.081 / 0.537)
Precip4WT	0.15	0.176	0.85	0.395	(-0.195 / 0.495)
WA1	0.736	0.493	1.49	0.136	(-0.232 / 1.704)
Farm1	-0.199	0.337	-0.59	0.554	(-0.861 / 0.462)
Mollusc1	-0.478	0.356	-1.34	0.179	(-1.175/ 0.219)
latitude	-1.97	1.541	-1.28	0.201	(-4.991 / 1.051)
longitude	0.012	0.453	0.03	0.979	(-0.875 / 0.899)
year2013	-0.432	0.365	-1.18	0.237	(-1.148/ 0.284)
year2014	-0.023	0.371	-0.06	0.95	(-0.752 / 0.705)
year2015	-1.086	0.42	-2.59	0.010*	(-1.908 / -0.263)
Avtemp*Precip4WT	0.625	0.232	2.69	0.007*	(0.170 / 1.080)
Binary Model - BS, BC, Avtemp,Precip4WT , Watet activity, Farming, GPS, year							Explanatory variable	Description
AIC	285.6						Avtemp	Average monthly temperature
Log-likelihood	-126.8						BS	B. sudanica abundance
Number of observations	208						BC	B. choanomphala abundance
Random effect	Number	Variance (StdDev)					Avtemp	Average monthly temperature
survey	15	1.19e-07 (0.00034)					Precip4WT	4 weeks accumulative precipitation
site	23	0.200 (0.448)					WA1	water activity at site (1- present/ 0-absent, comparison with WA0)
Variable	Estimate	Standard Error	Z-value	P-value	95% Confidence Intervals		Farm1	farming activity (1-present/0-absent, comparison with Farm0)
(Intercept)	-20.69	17.982	-1.15	0.25			Mollusc1	other aquatic snails at site (1-present/0-absent, comparison with Mollusc0)
BS	0.365	0.161	2.26	0.023*	(0.049 / 0.681)		latitude	Longitude coordinates
BC	0.331	0.183	1.81	0.07	(-0.027 / 0.690)		longitude	Latitude coordinates
Avtemp	0.222	0.198	1.12	0.263	(-0.167 / 0.611)		year2013	Year 2 2013
Precip4WT	0.071	0.194	0.37	0.713	(-0.309 / 0.451)		year2014	Year 3 2014
WA1	0.163	0.527	0.31	0.757	(-0.870 / 1.196)		year2015	Year 4 2015
Farm1	0.261	0.399	0.65	0.513	(-0.520 / 1.042)		Avtemp*Precip4WT	Interaction between Avtemp*Precip4WT
Mollusc1	0.376	0.416	0.9	0.366	(-0.440 / 1.191)
latitude	-2.395	1.692	-1.42	0.157	(-5.712 / 0.921)
longitude	0.434	0.484	0.9	0.37	(-0.514 / 1.384)
year2013	-0.315	0.449	-0.7	0.483	(-1.195/ 0.565)
year2014	-0.24	0.424	-0.57	0.571	(-1.071 / 0.591)
year2015	-1.396	0.481	-2.9	0.004*	(-2.339 / -0.453)
Avtemp*Precip4WT	0.196	0.257	0.76	0.446	(-0.308 / 0.700)
